# Supplementary material for: Single-cell transcriptomics identifies master regulators of neurodegeneration in SOD1 ALS iPSC-derived motor neurons
Source: Stem Cell Reports. 2021 Nov 11;16(12):3020–35. doi: 10.1016/j.stemcr.2021.10.010 (PMC8693652; doi:10.1016/j.stemcr.2021.10.010)
Supplement: Data S1. Genes affected by ambient expression [file mmc2.xlsx]

## Sheet: Supplementary_datafile_S1
ensemblID	symbol
ENSG00000004897	CDC27
ENSG00000005022	SLC25A5
ENSG00000005483	KMT2E
ENSG00000006128	TAC1
ENSG00000008018	PSMB1
ENSG00000008294	SPAG9
ENSG00000008952	SEC62
ENSG00000008988	RPS20
ENSG00000009307	CSDE1
ENSG00000009413	REV3L
ENSG00000010256	UQCRC1
ENSG00000010404	IDS
ENSG00000014641	MDH1
ENSG00000014824	SLC30A9
ENSG00000015479	MATR3
ENSG00000016082	ISL1
ENSG00000018189	RUFY3
ENSG00000022267	FHL1
ENSG00000022840	RNF10
ENSG00000023734	STRAP
ENSG00000026025	VIM
ENSG00000033170	FUT8
ENSG00000033627	ATP6V0A1
ENSG00000034510	TMSB10
ENSG00000034713	GABARAPL2
ENSG00000041357	PSMA4
ENSG00000046653	GPM6B
ENSG00000047849	MAP4
ENSG00000049247	UTS2
ENSG00000049759	NEDD4L
ENSG00000053438	NNAT
ENSG00000054148	PHPT1
ENSG00000063177	RPL18
ENSG00000065154	OAT
ENSG00000065518	NDUFB4
ENSG00000065548	ZC3H15
ENSG00000065978	YBX1
ENSG00000067064	IDI1
ENSG00000069329	VPS35
ENSG00000069849	ATP1B3
ENSG00000069869	NEDD4
ENSG00000070087	PFN2
ENSG00000070669	ASNS
ENSG00000070756	PABPC1
ENSG00000070831	CDC42
ENSG00000071082	RPL31
ENSG00000072042	RDH11
ENSG00000072364	AFF4
ENSG00000072832	CRMP1
ENSG00000074696	HACD3
ENSG00000074800	ENO1
ENSG00000075142	SRI
ENSG00000075415	SLC25A3
ENSG00000075624	ACTB
ENSG00000075945	KIFAP3
ENSG00000077279	DCX
ENSG00000077380	DYNC1I2
ENSG00000078018	MAP2
ENSG00000078668	VDAC3
ENSG00000078674	PCM1
ENSG00000079246	XRCC5
ENSG00000079462	PAFAH1B3
ENSG00000080824	HSP90AA1
ENSG00000082153	BZW1
ENSG00000083845	RPS5
ENSG00000084207	GSTP1
ENSG00000084234	APLP2
ENSG00000084623	EIF3I
ENSG00000085511	MAP3K4
ENSG00000085662	AKR1B1
ENSG00000086061	DNAJA1
ENSG00000086300	SNX10
ENSG00000086666	ZFAND6
ENSG00000087086	FTL
ENSG00000087460	GNAS
ENSG00000087502	ERGIC2
ENSG00000088832	FKBP1A
ENSG00000088986	DYNLL1
ENSG00000089009	RPL6
ENSG00000089157	RPLP0
ENSG00000089220	PEBP1
ENSG00000089335	ZNF302
ENSG00000089818	NECAP1
ENSG00000090266	NDUFB2
ENSG00000092199	HNRNPC
ENSG00000092841	MYL6
ENSG00000092964	DPYSL2
ENSG00000096092	TMEM14A
ENSG00000096384	HSP90AB1
ENSG00000097021	ACOT7
ENSG00000099246	RAB18
ENSG00000099341	PSMD8
ENSG00000100129	EIF3L
ENSG00000100138	SNU13
ENSG00000100316	RPL3
ENSG00000100320	RBFOX2
ENSG00000100380	ST13
ENSG00000100387	RBX1
ENSG00000100442	FKBP3
ENSG00000100519	PSMC6
ENSG00000100554	ATP6V1D
ENSG00000100567	PSMA3
ENSG00000100591	AHSA1
ENSG00000100650	SRSF5
ENSG00000100664	EIF5
ENSG00000100804	PSMB5
ENSG00000100902	PSMA6
ENSG00000100911	PSME2
ENSG00000101182	PSMA7
ENSG00000101558	VAPA
ENSG00000102144	PGK1
ENSG00000102172	SMS
ENSG00000102316	MAGED2
ENSG00000102409	BEX4
ENSG00000102898	NUTF2
ENSG00000103034	NDRG4
ENSG00000103363	TCEB2
ENSG00000103657	HERC1
ENSG00000103769	RAB11A
ENSG00000104381	GDAP1
ENSG00000104435	STMN2
ENSG00000104722	NEFM
ENSG00000104904	OAZ1
ENSG00000105058	FAM32A
ENSG00000105185	PDCD5
ENSG00000105193	RPS16
ENSG00000105223	PLD3
ENSG00000105258	POLR2I
ENSG00000105372	RPS19
ENSG00000105404	RABAC1
ENSG00000105568	PPP2R1A
ENSG00000105583	WDR83OS
ENSG00000105640	RPL18A
ENSG00000105677	TMEM147
ENSG00000105993	DNAJB6
ENSG00000106004	HOXA5
ENSG00000106105	GARS
ENSG00000106153	CHCHD2
ENSG00000106244	PDAP1
ENSG00000106278	PTPRZ1
ENSG00000106615	RHEB
ENSG00000106803	SEC61B
ENSG00000107223	EDF1
ENSG00000107438	PDLIM1
ENSG00000107771	CCSER2
ENSG00000107874	CUEDC2
ENSG00000108298	RPL19
ENSG00000108561	C1QBP
ENSG00000108654	DDX5
ENSG00000108671	PSMD11
ENSG00000108848	LUC7L3
ENSG00000108946	PRKAR1A
ENSG00000109046	WSB1
ENSG00000109180	OCIAD1
ENSG00000109390	NDUFC1
ENSG00000109475	RPL34
ENSG00000109654	TRIM2
ENSG00000109919	MTCH2
ENSG00000109971	HSPA8
ENSG00000110321	EIF4G2
ENSG00000110367	DDX6
ENSG00000110696	C11orf58
ENSG00000110700	RPS13
ENSG00000110880	CORO1C
ENSG00000110955	ATP5B
ENSG00000110958	PTGES3
ENSG00000111229	ARPC3
ENSG00000111237	VPS29
ENSG00000111640	GAPDH
ENSG00000111669	TPI1
ENSG00000111674	ENO2
ENSG00000111716	LDHB
ENSG00000111775	COX6A1
ENSG00000111897	SERINC1
ENSG00000112081	SRSF3
ENSG00000112306	RPS12
ENSG00000112514	CUTA
ENSG00000112695	COX7A2
ENSG00000112972	HMGCS1
ENSG00000113013	HSPA9
ENSG00000113161	HMGCR
ENSG00000113387	SUB1
ENSG00000113558	SKP1
ENSG00000113712	CSNK1A1
ENSG00000114098	ARMC8
ENSG00000114115	RBP1
ENSG00000114125	RNF7
ENSG00000114316	USP4
ENSG00000114391	RPL24
ENSG00000114573	ATP6V1A
ENSG00000114744	COMMD2
ENSG00000114784	EIF1B
ENSG00000115053	NCL
ENSG00000115268	RPS15
ENSG00000115286	NDUFS7
ENSG00000115310	RTN4
ENSG00000115524	SF3B1
ENSG00000115541	HSPE1
ENSG00000115750	TAF1B
ENSG00000115762	PLEKHB2
ENSG00000116288	PARK7
ENSG00000116459	ATP5F1
ENSG00000117410	ATP6V0B
ENSG00000117450	PRDX1
ENSG00000117632	STMN1
ENSG00000118181	RPS25
ENSG00000118363	SPCS2
ENSG00000118680	MYL12B
ENSG00000118816	CCNI
ENSG00000119013	NDUFB3
ENSG00000119048	UBE2B
ENSG00000119705	SLIRP
ENSG00000120265	PCMT1
ENSG00000120533	ENY2
ENSG00000120727	PAIP2
ENSG00000120885	CLU
ENSG00000121769	FABP3
ENSG00000122026	RPL21
ENSG00000122068	FYTTD1
ENSG00000122406	RPL5
ENSG00000122545	2007-09-01
ENSG00000122566	HNRNPA2B1
ENSG00000123349	PFDN5
ENSG00000123416	TUBA1B
ENSG00000123562	MORF4L2
ENSG00000123636	BAZ2B
ENSG00000124562	SNRPC
ENSG00000124614	RPS10
ENSG00000124802	EEF1E1
ENSG00000125356	NDUFA1
ENSG00000125691	RPL23
ENSG00000125743	SNRPD2
ENSG00000125868	DSTN
ENSG00000125944	HNRNPR
ENSG00000125971	DYNLRB1
ENSG00000125991	ERGIC3
ENSG00000125995	ROMO1
ENSG00000126214	KLC1
ENSG00000126267	COX6B1
ENSG00000126432	PRDX5
ENSG00000126653	NSRP1
ENSG00000126950	TMEM35A
ENSG00000127184	COX7C
ENSG00000127540	UQCR11
ENSG00000127603	MACF1
ENSG00000128463	EMC4
ENSG00000128524	ATP6V1F
ENSG00000128609	NDUFA5
ENSG00000128654	MTX2
ENSG00000128739	SNRPN
ENSG00000128891	C15orf57
ENSG00000129084	PSMA1
ENSG00000129235	TXNDC17
ENSG00000129351	ILF3
ENSG00000129559	NEDD8
ENSG00000129562	DAD1
ENSG00000129625	REEP5
ENSG00000130165	ELOF1
ENSG00000130255	RPL36
ENSG00000130294	KIF1A
ENSG00000130638	ATXN10
ENSG00000130770	ATPIF1
ENSG00000131143	COX4I1
ENSG00000131174	COX7B
ENSG00000131437	KIF3A
ENSG00000131469	RPL27
ENSG00000131711	MAP1B
ENSG00000131828	PDHA1
ENSG00000131966	ACTR10
ENSG00000132341	RAN
ENSG00000132432	SEC61G
ENSG00000132475	H3F3B
ENSG00000132507	EIF5A
ENSG00000132639	SNAP25
ENSG00000132963	POMP
ENSG00000133026	MYH10
ENSG00000133112	TPT1
ENSG00000133134	BEX2
ENSG00000133169	BEX1
ENSG00000133318	RTN3
ENSG00000133636	NTS
ENSG00000133872	SARAF
ENSG00000134248	LAMTOR5
ENSG00000134308	YWHAQ
ENSG00000134419	RPS15A
ENSG00000134717	BTF3L4
ENSG00000134759	ELP2
ENSG00000134779	TPGS2
ENSG00000134982	APC
ENSG00000134986	NREP
ENSG00000135108	FBXO21
ENSG00000135404	CD63
ENSG00000135486	HNRNPA1
ENSG00000135549	PKIB
ENSG00000135624	CCT7
ENSG00000135720	DYNC1LI2
ENSG00000135919	SERPINE2
ENSG00000135940	COX5B
ENSG00000136156	ITM2B
ENSG00000136810	TXN
ENSG00000136888	ATP6V1G1
ENSG00000136930	PSMB7
ENSG00000136942	RPL35
ENSG00000137100	DCTN3
ENSG00000137168	PPIL1
ENSG00000137267	TUBB2A
ENSG00000137285	TUBB2B
ENSG00000137500	CCDC90B
ENSG00000137509	PRCP
ENSG00000137575	SDCBP
ENSG00000137726	FXYD6
ENSG00000137818	RPLP1
ENSG00000138035	PNPT1
ENSG00000138069	RAB1A
ENSG00000138326	RPS24
ENSG00000138757	G3BP2
ENSG00000138758	2011-09-01
ENSG00000138801	PAPSS1
ENSG00000139644	TMBIM6
ENSG00000139970	RTN1
ENSG00000140105	WARS
ENSG00000140264	SERF2
ENSG00000140307	GTF2A2
ENSG00000140319	SRP14
ENSG00000140391	TSPAN3
ENSG00000140941	MAP1LC3B
ENSG00000140988	RPS2
ENSG00000141367	CLTC
ENSG00000141552	ANAPC11
ENSG00000142168	SOD1
ENSG00000142507	PSMB6
ENSG00000142534	RPS11
ENSG00000142541	RPL13A
ENSG00000142669	SH3BGRL3
ENSG00000142676	RPL11
ENSG00000142875	PRKACB
ENSG00000142937	RPS8
ENSG00000143153	ATP1B1
ENSG00000143198	MGST3
ENSG00000143222	UFC1
ENSG00000143702	CEP170
ENSG00000143727	ACP1
ENSG00000143742	SRP9
ENSG00000143761	ARF1
ENSG00000143933	CALM2
ENSG00000143947	RPS27A
ENSG00000143977	SNRPG
ENSG00000143995	MEIS1
ENSG00000144339	TMEFF2
ENSG00000144381	HSPD1
ENSG00000144713	RPL32
ENSG00000144746	ARL6IP5
ENSG00000144834	TAGLN3
ENSG00000145335	SNCA
ENSG00000145362	ANK2
ENSG00000145425	RPS3A
ENSG00000145592	RPL37
ENSG00000145687	SSBP2
ENSG00000145725	PPIP5K2
ENSG00000145907	G3BP1
ENSG00000146425	DYNLT1
ENSG00000147403	RPL10
ENSG00000147604	RPL7
ENSG00000147669	POLR2K
ENSG00000147684	NDUFB9
ENSG00000148541	FAM13C
ENSG00000148798	INA
ENSG00000148950	IMMP1L
ENSG00000149273	RPS3
ENSG00000149313	AASDHPPT
ENSG00000149806	FAU
ENSG00000149925	ALDOA
ENSG00000150459	SAP18
ENSG00000150753	CCT5
ENSG00000150991	UBC
ENSG00000151247	EIF4E
ENSG00000151320	AKAP6
ENSG00000151366	NDUFC2
ENSG00000152234	ATP5A1
ENSG00000152795	HNRNPDL
ENSG00000153130	SCOC
ENSG00000154277	UCHL1
ENSG00000154473	BUB3
ENSG00000154518	ATP5G3
ENSG00000154723	ATP5J
ENSG00000155097	ATP6V1C1
ENSG00000155368	DBI
ENSG00000156261	CCT8
ENSG00000156411	C14orf2
ENSG00000156467	UQCRB
ENSG00000156482	RPL30
ENSG00000156508	EEF1A1
ENSG00000156976	EIF4A2
ENSG00000157005	SST
ENSG00000158164	TMSB15A
ENSG00000159140	SON
ENSG00000159199	ATP5G1
ENSG00000159377	PSMB4
ENSG00000159720	ATP6V0D1
ENSG00000160014	CALM3
ENSG00000160310	PRMT2
ENSG00000160752	FDPS
ENSG00000161016	RPL8
ENSG00000161203	AP2M1
ENSG00000161960	EIF4A1
ENSG00000161970	RPL26
ENSG00000162188	GNG3
ENSG00000162244	RPL29
ENSG00000162374	ELAVL4
ENSG00000162961	DPY30
ENSG00000163032	VSNL1
ENSG00000163041	H3F3A
ENSG00000163463	KRTCAP2
ENSG00000163466	ARPC2
ENSG00000163539	CLASP2
ENSG00000163682	RPL9
ENSG00000163683	SMIM14
ENSG00000164032	H2AFZ
ENSG00000164111	ANXA5
ENSG00000164405	UQCRQ
ENSG00000164434	FABP7
ENSG00000164466	SFXN1
ENSG00000164587	RPS14
ENSG00000164687	FABP5
ENSG00000164733	CTSB
ENSG00000164919	COX6C
ENSG00000164924	YWHAZ
ENSG00000165264	NDUFB6
ENSG00000165410	CFL2
ENSG00000165629	ATP5C1
ENSG00000165637	VDAC2
ENSG00000165672	PRDX3
ENSG00000166136	NDUFB8
ENSG00000166165	CKB
ENSG00000166226	CCT2
ENSG00000166260	COX11
ENSG00000166426	CRABP1
ENSG00000166441	RPL27A
ENSG00000166681	BEX3
ENSG00000166794	PPIB
ENSG00000166913	YWHAB
ENSG00000166922	SCG5
ENSG00000166974	MAPRE2
ENSG00000167004	PDIA3
ENSG00000167088	SNRPD1
ENSG00000167283	ATP5L
ENSG00000167468	GPX4
ENSG00000167515	TRAPPC2L
ENSG00000167526	RPL13
ENSG00000167552	TUBA1A
ENSG00000167553	TUBA1C
ENSG00000167642	SPINT2
ENSG00000167815	PRDX2
ENSG00000167863	ATP5H
ENSG00000167996	FTH1
ENSG00000168000	BSCL2
ENSG00000168002	POLR2G
ENSG00000168028	RPSA
ENSG00000168214	RBPJ
ENSG00000168374	ARF4
ENSG00000168653	NDUFS5
ENSG00000168894	RNF181
ENSG00000169020	ATP5I
ENSG00000169139	UBE2V2
ENSG00000169567	HINT1
ENSG00000169714	CNBP
ENSG00000170035	UBE2E3
ENSG00000170296	GABARAP
ENSG00000170315	UBB
ENSG00000170348	TMED10
ENSG00000170540	ARL6IP1
ENSG00000170899	GSTA4
ENSG00000171314	PGAM1
ENSG00000171530	TBCA
ENSG00000171858	RPS21
ENSG00000171951	SCG2
ENSG00000172020	GAP43
ENSG00000172115	CYCS
ENSG00000172428	COPS9
ENSG00000172590	MRPL52
ENSG00000172757	CFL1
ENSG00000172809	RPL38
ENSG00000173113	TRMT112
ENSG00000173267	SNCG
ENSG00000173436	MINOS1
ENSG00000173575	CHD2
ENSG00000173660	UQCRH
ENSG00000173726	TOMM20
ENSG00000173812	EIF1
ENSG00000173915	USMG5
ENSG00000174021	GNG5
ENSG00000174444	RPL4
ENSG00000174748	RPL15
ENSG00000174780	SRP72
ENSG00000175130	MARCKSL1
ENSG00000175582	RAB6A
ENSG00000175768	TOMM5
ENSG00000175868	CALCB
ENSG00000176155	CCDC57
ENSG00000176340	COX8A
ENSG00000177200	CHD9
ENSG00000177556	ATOX1
ENSG00000177576	C18orf32
ENSG00000177600	RPLP2
ENSG00000177879	AP3S1
ENSG00000177885	GRB2
ENSG00000177889	UBE2N
ENSG00000177954	RPS27
ENSG00000178104	PDE4DIP
ENSG00000178127	NDUFV2
ENSG00000178741	COX5A
ENSG00000178980	SEPW1
ENSG00000179010	MRFAP1
ENSG00000180817	PPA1
ENSG00000181163	NPM1
ENSG00000182004	SNRPE
ENSG00000182093	WRB
ENSG00000182117	NOP10
ENSG00000182149	IST1
ENSG00000182220	ATP6AP2
ENSG00000182481	KPNA2
ENSG00000182670	TTC3
ENSG00000182718	ANXA2
ENSG00000182774	RPS17
ENSG00000182899	RPL35A
ENSG00000182916	TCEAL7
ENSG00000182985	CADM1
ENSG00000183648	NDUFB1
ENSG00000183978	COA3
ENSG00000184009	ACTG1
ENSG00000184076	UQCR10
ENSG00000184203	PPP1R2
ENSG00000184752	NDUFA12
ENSG00000185088	RPS27L
ENSG00000185787	MORF4L1
ENSG00000186010	NDUFA13
ENSG00000186468	RPS23
ENSG00000187514	PTMA
ENSG00000187735	TCEA1
ENSG00000188186	LAMTOR4
ENSG00000188243	COMMD6
ENSG00000188612	SUMO2
ENSG00000188846	RPL14
ENSG00000189043	NDUFA4
ENSG00000189159	HN1
ENSG00000189403	HMGB1
ENSG00000196230	TUBB
ENSG00000196262	PPIA
ENSG00000196465	MYL6B
ENSG00000196531	NACA
ENSG00000196591	HDAC2
ENSG00000196655	TRAPPC4
ENSG00000196656	AC004057.1
ENSG00000196683	TOMM7
ENSG00000197061	HIST1H4C
ENSG00000197102	DYNC1H1
ENSG00000197694	SPTAN1
ENSG00000197728	RPS26
ENSG00000197746	PSAP
ENSG00000197747	S100A10
ENSG00000197756	RPL37A
ENSG00000197894	ADH5
ENSG00000197958	RPL12
ENSG00000198146	ZNF770
ENSG00000198242	RPL23A
ENSG00000198258	UBL5
ENSG00000198431	TXNRD1
ENSG00000198612	COPS8
ENSG00000198625	MDM4
ENSG00000198668	CALM1
ENSG00000198695	MT-ND6
ENSG00000198712	MT-CO2
ENSG00000198727	MT-CYB
ENSG00000198755	RPL10A
ENSG00000198763	MT-ND2
ENSG00000198786	MT-ND5
ENSG00000198804	MT-CO1
ENSG00000198830	HMGN2
ENSG00000198840	MT-ND3
ENSG00000198843	SELT
ENSG00000198886	MT-ND4
ENSG00000198888	MT-ND1
ENSG00000198898	CAPZA2
ENSG00000198899	MT-ATP6
ENSG00000198918	RPL39
ENSG00000198938	MT-CO3
ENSG00000198961	PJA2
ENSG00000203396	RP11-217O12.1
ENSG00000204628	RACK1
ENSG00000205542	TMSB4X
ENSG00000212907	MT-ND4L
ENSG00000213190	MLLT11
ENSG00000213585	VDAC1
ENSG00000213639	PPP1CB
ENSG00000213741	RPS29
ENSG00000214736	TOMM6
ENSG00000219200	RNASEK
ENSG00000221983	UBA52
ENSG00000225630	MTND2P28
ENSG00000225840	AC010970.2
ENSG00000225972	MTND1P23
ENSG00000227097	RPS28P7
ENSG00000228253	MT-ATP8
ENSG00000228474	OST4
ENSG00000229117	RPL41
ENSG00000229833	PET100
ENSG00000230043	TMSB4XP6
ENSG00000230989	HSBP1
ENSG00000231500	RPS18
ENSG00000232112	TMA7
ENSG00000233276	GPX1
ENSG00000233603	JTBP1
ENSG00000233927	RPS28
ENSG00000234648	AL162151.3
ENSG00000235174	RPL39P3
ENSG00000235655	H3F3AP4
ENSG00000237094	RP4-669L17.10
ENSG00000239672	NME1
ENSG00000240972	MIF
ENSG00000241343	RPL36A
ENSG00000241468	ATP5J2
ENSG00000241837	ATP5O
ENSG00000242265	PEG10
ENSG00000243147	MRPL33
ENSG00000243678	NME2
ENSG00000243927	MRPS6
ENSG00000248155	WI2-89927D4.1
ENSG00000248527	MTATP6P1
ENSG00000251705	RNA5-8SP6
ENSG00000251920	RNA5SP216
ENSG00000254772	EEF1G
ENSG00000255302	EID1
ENSG00000255823	MTRNR2L8
ENSG00000256045	MTRNR2L10
ENSG00000256618	MTRNR2L1
ENSG00000257727	CNPY2
ENSG00000258947	TUBB3
ENSG00000265681	RPL17
ENSG00000269028	MTRNR2L12
ENSG00000270188	MTRNR2L11
ENSG00000270672	MTRNR2L6
ENSG00000272398	CD24
ENSG00000273841	TAF9
ENSG00000277586	NEFL
ENSG00000280004	AC005086.2
ENSG00000280249	AL691477.1
ENSG00000003436	TFPI
ENSG00000003756	RBM5
ENSG00000004455	AK2
ENSG00000006042	TMEM98
ENSG00000010244	ZNF207
ENSG00000011405	PIK3C2A
ENSG00000011454	RABGAP1
ENSG00000012061	ERCC1
ENSG00000013275	PSMC4
ENSG00000013441	CLK1
ENSG00000029363	BCLAF1
ENSG00000029993	HMGB3
ENSG00000031698	SARS
ENSG00000038427	VCAN
ENSG00000040341	STAU2
ENSG00000044115	CTNNA1
ENSG00000047249	ATP6V1H
ENSG00000048649	RSF1
ENSG00000052723	SIKE1
ENSG00000052802	MSMO1
ENSG00000057608	GDI2
ENSG00000064115	TM7SF3
ENSG00000065609	SNAP91
ENSG00000065911	MTHFD2
ENSG00000067225	PKM
ENSG00000067445	TRO
ENSG00000067560	RHOA
ENSG00000068745	IP6K2
ENSG00000069275	NUCKS1
ENSG00000070761	CFAP20
ENSG00000071553	ATP6AP1
ENSG00000071794	HLTF
ENSG00000072501	SMC1A
ENSG00000073578	SDHA
ENSG00000073584	SMARCE1
ENSG00000073803	MAP3K13
ENSG00000074201	CLNS1A
ENSG00000074319	TSG101
ENSG00000075292	ZNF638
ENSG00000075539	FRYL
ENSG00000075785	RAB7A
ENSG00000075914	EXOSC7
ENSG00000077152	UBE2T
ENSG00000078304	PPP2R5C
ENSG00000078403	MLLT10
ENSG00000078747	ITCH
ENSG00000079215	SLC1A3
ENSG00000079459	FDFT1
ENSG00000079785	DDX1
ENSG00000080822	CLDND1
ENSG00000081721	DUSP12
ENSG00000083099	LYRM2
ENSG00000083750	RRAGB
ENSG00000085224	ATRX
ENSG00000087191	PSMC5
ENSG00000087302	C14orf166
ENSG00000088448	ANKRD10
ENSG00000089063	TMEM230
ENSG00000090263	MRPS33
ENSG00000090621	PABPC4
ENSG00000091640	SPAG7
ENSG00000092010	PSME1
ENSG00000092148	HECTD1
ENSG00000092203	TOX4
ENSG00000092330	TINF2
ENSG00000094916	CBX5
ENSG00000096063	SRPK1
ENSG00000096746	HNRNPH3
ENSG00000099795	NDUFB7
ENSG00000099797	TECR
ENSG00000100142	POLR2F
ENSG00000100462	PRMT5
ENSG00000100526	CDKN3
ENSG00000100528	CNIH1
ENSG00000100592	DAAM1
ENSG00000100823	APEX1
ENSG00000100883	SRP54
ENSG00000101040	ZMYND8
ENSG00000101266	CSNK2A1
ENSG00000101608	MYL12A
ENSG00000102024	PLS3
ENSG00000102030	NAA10
ENSG00000102054	RBBP7
ENSG00000102226	USP11
ENSG00000102317	RBM3
ENSG00000102900	NUP93
ENSG00000102931	ARL2BP
ENSG00000103121	CMC2
ENSG00000103415	HMOX2
ENSG00000104388	RAB2A
ENSG00000104408	EIF3E
ENSG00000104427	ZC2HC1A
ENSG00000104671	DCTN6
ENSG00000104765	BNIP3L
ENSG00000105220	GPI
ENSG00000105379	ETFB
ENSG00000105655	ISYNA1
ENSG00000105696	TMEM59L
ENSG00000105880	DLX5
ENSG00000106028	SSBP1
ENSG00000106052	TAX1BP1
ENSG00000106245	BUD31
ENSG00000106484	MEST
ENSG00000106588	PSMA2
ENSG00000107521	HPS1
ENSG00000108055	SMC3
ENSG00000108395	TRIM37
ENSG00000108587	GOSR1
ENSG00000109084	TMEM97
ENSG00000109107	ALDOC
ENSG00000110492	MDK
ENSG00000110717	NDUFS8
ENSG00000111142	METAP2
ENSG00000111328	CDK2AP1
ENSG00000111596	CNOT2
ENSG00000111639	MRPL51
ENSG00000111642	CHD4
ENSG00000111678	C12orf57
ENSG00000111906	HDDC2
ENSG00000112308	C6orf62
ENSG00000112983	BRD8
ENSG00000113068	PFDN1
ENSG00000113140	SPARC
ENSG00000113141	IK
ENSG00000113360	DROSHA
ENSG00000113657	DPYSL3
ENSG00000113658	SMAD5
ENSG00000113810	SMC4
ENSG00000113811	SELK
ENSG00000114126	TFDP2
ENSG00000114405	C3orf14
ENSG00000114541	FRMD4B
ENSG00000114796	KLHL24
ENSG00000114850	SSR3
ENSG00000114902	SPCS1
ENSG00000114942	EEF1B2
ENSG00000114956	DGUOK
ENSG00000115128	SF3B6
ENSG00000115204	MPV17
ENSG00000115233	PSMD14
ENSG00000115866	DARS
ENSG00000115875	SRSF7
ENSG00000115944	COX7A2L
ENSG00000115963	RND3
ENSG00000116001	TIA1
ENSG00000116030	SUMO1
ENSG00000116062	MSH6
ENSG00000116161	CACYBP
ENSG00000116171	SCP2
ENSG00000116209	TMEM59
ENSG00000116489	CAPZA1
ENSG00000116560	SFPQ
ENSG00000116747	TROVE2
ENSG00000117118	SDHB
ENSG00000117139	KDM5B
ENSG00000117335	CD46
ENSG00000117461	PIK3R3
ENSG00000117519	CNN3
ENSG00000117523	PRRC2C
ENSG00000117592	PRDX6
ENSG00000117724	CENPF
ENSG00000117984	CTSD
ENSG00000118418	HMGN3
ENSG00000119640	ACYP1
ENSG00000119655	NPC2
ENSG00000119707	RBM25
ENSG00000119866	BCL11A
ENSG00000119929	CUTC
ENSG00000119969	HELLS
ENSG00000119979	FAM45A
ENSG00000120075	HOXB5
ENSG00000120251	GRIA2
ENSG00000120437	ACAT2
ENSG00000120438	TCP1
ENSG00000120509	PDZD11
ENSG00000120948	TARDBP
ENSG00000120963	ZNF706
ENSG00000122218	COPA
ENSG00000122550	KLHL7
ENSG00000122705	CLTA
ENSG00000122952	ZWINT
ENSG00000123131	PRDX4
ENSG00000123975	CKS2
ENSG00000124172	ATP5E
ENSG00000124733	MEA1
ENSG00000124766	SOX4
ENSG00000124783	SSR1
ENSG00000125354	2006-09-01
ENSG00000125450	NUP85
ENSG00000125462	C1orf61
ENSG00000125652	ALKBH7
ENSG00000125821	DTD1
ENSG00000125835	SNRPB
ENSG00000125870	SNRPB2
ENSG00000126581	BECN1
ENSG00000126756	UXT
ENSG00000126883	NUP214
ENSG00000127481	UBR4
ENSG00000127483	HP1BP3
ENSG00000127914	AKAP9
ENSG00000127922	SHFM1
ENSG00000128272	ATF4
ENSG00000128534	LSM8
ENSG00000128708	HAT1
ENSG00000129055	ANAPC13
ENSG00000129197	RPAIN
ENSG00000129518	EAPP
ENSG00000129657	SEC14L1
ENSG00000130724	CHMP2A
ENSG00000131051	RBM39
ENSG00000131238	PPT1
ENSG00000131475	VPS25
ENSG00000131495	NDUFA2
ENSG00000131876	SNRPA1
ENSG00000132300	PTCD3
ENSG00000132581	SDF2
ENSG00000132646	PCNA
ENSG00000132780	NASP
ENSG00000133706	LARS
ENSG00000134057	CCNB1
ENSG00000134121	CHL1
ENSG00000134138	MEIS2
ENSG00000134202	GSTM3
ENSG00000134283	PPHLN1
ENSG00000134291	TMEM106C
ENSG00000134294	SLC38A2
ENSG00000134590	FAM127A
ENSG00000134825	TMEM258
ENSG00000134910	STT3A
ENSG00000135046	ANXA1
ENSG00000135298	ADGRB3
ENSG00000135390	ATP5G2
ENSG00000135446	CDK4
ENSG00000135472	FAIM2
ENSG00000135821	GLUL
ENSG00000136045	PWP1
ENSG00000136238	RAC1
ENSG00000136485	DCAF7
ENSG00000136518	ACTL6A
ENSG00000136521	NDUFB5
ENSG00000136527	TRA2B
ENSG00000137154	RPS6
ENSG00000137710	RDX
ENSG00000137776	SLTM
ENSG00000137804	NUSAP1
ENSG00000138382	METTL5
ENSG00000138385	SSB
ENSG00000138413	IDH1
ENSG00000138674	SEC31A
ENSG00000139146	FAM60A
ENSG00000139168	ZCRB1
ENSG00000139182	CLSTN3
ENSG00000139343	SNRPF
ENSG00000139613	SMARCC2
ENSG00000139684	ESD
ENSG00000140262	TCF12
ENSG00000140386	SCAPER
ENSG00000140455	USP3
ENSG00000140525	FANCI
ENSG00000140718	FTO
ENSG00000140740	UQCRC2
ENSG00000140990	NDUFB10
ENSG00000140995	DEF8
ENSG00000141027	NCOR1
ENSG00000141030	COPS3
ENSG00000141279	NPEPPS
ENSG00000141562	NARF
ENSG00000142192	APP
ENSG00000142657	PGD
ENSG00000143033	MTF2
ENSG00000143156	NME7
ENSG00000143183	TMCO1
ENSG00000143256	PFDN2
ENSG00000143401	ANP32E
ENSG00000143436	MRPL9
ENSG00000143442	POGZ
ENSG00000143549	TPM3
ENSG00000143621	ILF2
ENSG00000143799	PARP1
ENSG00000144224	UBXN4
ENSG00000144355	DLX1
ENSG00000145247	OCIAD2
ENSG00000145337	PYURF
ENSG00000145495	2006-03-01
ENSG00000145741	BTF3
ENSG00000145912	NHP2
ENSG00000146066	HIGD2A
ENSG00000146223	RPL7L1
ENSG00000146701	MDH2
ENSG00000146731	CCT6A
ENSG00000147140	NONO
ENSG00000147274	RBMX
ENSG00000147419	CCDC25
ENSG00000147471	PROSC
ENSG00000147677	EIF3H
ENSG00000148143	ZNF462
ENSG00000148187	MRRF
ENSG00000149100	EIF3M
ENSG00000149294	NCAM1
ENSG00000149557	FEZ1
ENSG00000150316	CWC15
ENSG00000150779	TIMM8B
ENSG00000151150	ANK3
ENSG00000151474	FRMD4A
ENSG00000151914	DST
ENSG00000151967	SCHIP1
ENSG00000152240	HAUS1
ENSG00000152944	MED21
ENSG00000153037	SRP19
ENSG00000153310	FAM49B
ENSG00000154639	CXADR
ENSG00000155366	RHOC
ENSG00000156531	PHF6
ENSG00000157456	CCNB2
ENSG00000158427	TMSB15B
ENSG00000158864	NDUFS2
ENSG00000159352	PSMD4
ENSG00000159479	MED8
ENSG00000159593	NAE1
ENSG00000160294	MCM3AP
ENSG00000162191	UBXN1
ENSG00000162231	NXF1
ENSG00000162521	RBBP4
ENSG00000162613	FUBP1
ENSG00000162704	ARPC5
ENSG00000162910	MRPL55
ENSG00000163159	VPS72
ENSG00000163468	CCT3
ENSG00000163479	SSR2
ENSG00000163512	AZI2
ENSG00000163636	PSMD6
ENSG00000163644	PPM1K
ENSG00000163714	U2SURP
ENSG00000163875	MEAF6
ENSG00000163882	POLR2H
ENSG00000163960	UBXN7
ENSG00000164104	HMGB2
ENSG00000164258	NDUFS4
ENSG00000164611	PTTG1
ENSG00000164904	ALDH7A1
ENSG00000164934	DCAF13
ENSG00000165119	HNRNPK
ENSG00000165280	VCP
ENSG00000165283	STOML2
ENSG00000165416	SUGT1
ENSG00000165502	RPL36AL
ENSG00000165699	TSC1
ENSG00000165775	FUNDC2
ENSG00000166181	API5
ENSG00000166263	STXBP4
ENSG00000166448	TMEM130
ENSG00000166562	SEC11C
ENSG00000166598	HSP90B1
ENSG00000166797	FAM96A
ENSG00000166803	KIAA0101
ENSG00000167085	PHB
ENSG00000167508	MVD
ENSG00000167766	ZNF83
ENSG00000168090	COPS6
ENSG00000168288	MMADHC
ENSG00000168291	PDHB
ENSG00000168385	2002-09-01
ENSG00000168439	STIP1
ENSG00000168824	NSG1
ENSG00000168906	MAT2A
ENSG00000168958	MFF
ENSG00000169045	HNRNPH1
ENSG00000169627	BOLA2B
ENSG00000169976	SF3B5
ENSG00000170312	CDK1
ENSG00000170515	PA2G4
ENSG00000170558	CDH2
ENSG00000171130	ATP6V0E2
ENSG00000171681	ATF7IP
ENSG00000171863	RPS7
ENSG00000172339	ALG14
ENSG00000172765	TMCC1
ENSG00000172775	FAM192A
ENSG00000173207	CKS1B
ENSG00000173692	PSMD1
ENSG00000173933	RBM4
ENSG00000174695	TMEM167A
ENSG00000174886	NDUFA11
ENSG00000175063	UBE2C
ENSG00000175183	CSRP2
ENSG00000175203	DCTN2
ENSG00000175216	CKAP5
ENSG00000175334	BANF1
ENSG00000175390	EIF3F
ENSG00000177156	TALDO1
ENSG00000177868	SVBP
ENSG00000177981	ASB8
ENSG00000178449	COX14
ENSG00000178913	TAF7
ENSG00000178982	EIF3K
ENSG00000178999	AURKB
ENSG00000179222	MAGED1
ENSG00000179295	PTPN11
ENSG00000180304	OAZ2
ENSG00000180879	SSR4
ENSG00000180957	PITPNB
ENSG00000180964	TCEAL8
ENSG00000181061	HIGD1A
ENSG00000182628	SKA2
ENSG00000182944	EWSR1
ENSG00000183291	2015-09-01
ENSG00000184110	EIF3C
ENSG00000184613	NELL2
ENSG00000184831	APOO
ENSG00000184990	SIVA1
ENSG00000185222	TCEAL9
ENSG00000187109	NAP1L1
ENSG00000187601	MAGEH1
ENSG00000187607	ZNF286A
ENSG00000188010	MORN2
ENSG00000188229	TUBB4B
ENSG00000188529	SRSF10
ENSG00000188985	DHFRP1
ENSG00000188994	ZNF292
ENSG00000189091	SF3B3
ENSG00000196233	LCOR
ENSG00000196305	IARS
ENSG00000196419	XRCC6
ENSG00000196504	PRPF40A
ENSG00000197111	PCBP2
ENSG00000197238	HIST1H4J
ENSG00000197321	SVIL
ENSG00000198015	MRPL42
ENSG00000198034	RPS4X
ENSG00000198130	HIBCH
ENSG00000198131	ZNF544
ENSG00000198563	DDX39B
ENSG00000198791	CNOT7
ENSG00000198856	OSTC
ENSG00000198901	PRC1
ENSG00000198937	CCDC167
ENSG00000201492	RNA5SP78
ENSG00000203879	GDI1
ENSG00000204120	GIGYF2
ENSG00000204272	LINC01420
ENSG00000205302	SNX2
ENSG00000205323	SARNP
ENSG00000205581	HMGN1
ENSG00000205758	CRYZL1
ENSG00000211450	C11orf31
ENSG00000214078	CPNE1
ENSG00000214253	FIS1
ENSG00000214413	BBIP1
ENSG00000214517	PPME1
ENSG00000215158	RP11-1023L17.1
ENSG00000215301	DDX3X
ENSG00000220842	RP11-572P18.1
ENSG00000224597	SVIL-AS1
ENSG00000232119	MCTS1
ENSG00000237418	AC069257.6
ENSG00000241685	ARPC1A
ENSG00000243449	C4orf48
ENSG00000244405	ETV5
ENSG00000244687	UBE2V1
ENSG00000244754	N4BP2L2
ENSG00000250273	PSMC1P5
ENSG00000253729	PRKDC
ENSG00000254856	NDUFA3P2
ENSG00000254999	BRK1
ENSG00000259781	RP11-673C5.1
ENSG00000262408	RP11-670E13.3
ENSG00000265241	RBM8A
ENSG00000265354	TIMM23
ENSG00000265972	TXNIP
ENSG00000266472	MRPS21
ENSG00000267855	NDUFA7
ENSG00000271589	RP11-130N24.2
ENSG00000277443	MARCKS
ENSG00000283366	AC000095.12
