# Supplementary material for: Single-cell transcriptomics identifies master regulators of neurodegeneration in SOD1 ALS iPSC-derived motor neurons
Source: Stem Cell Reports. 2021 Nov 11;16(12):3020–35. doi: 10.1016/j.stemcr.2021.10.010 (PMC8693652; doi:10.1016/j.stemcr.2021.10.010)
Supplement: Data S2. Marker expression matrix to classify cell types [file mmc3.xlsx]

## Sheet: Supplementary_datafile_S2
Gene	dl1	dl2	dl3	dl4	dl5	dl6	V0	V1	V2a	V2b	MN	V3	nonNeu
Msx1	0	0	0	0	0	0	0	0	0	1	0	0	0
Pax3	0	0	0	1	1	0	0	0	0	0	0	0	0
Pax7	0	0	0	1	1	0	0	0	0	0	0	0	0
Gsx2	0	0	0	1	1	0	0	0	0	0	0	0	0
Ascl1	0	0	0	0	1	0	0	0	1	1	0	0	0
Gsx1	0	0	0	1	1	0	0	0	0	0	0	0	0
Foxn4	0	0	0	0	0	0	0	0	1	1	0	0	0
Nkx2-2	0	0	0	0	0	0	0	0	0	0	0	1	0
Arx	0	0	0	0	0	0	0	1	0	0	0	0	0
Lmx1b	0	0	0	0	1	0	0	0	0	0	0	0	0
Pou4f1	1	1	1	0	1	0	0	0	0	0	0	0	0
Lhx2	1	0	0	0	0	0	0	0	0	0	0	0	0
Lhx9	1	0	0	0	0	0	0	0	0	0	0	0	0
Barhl1	1	0	0	0	0	0	0	0	0	0	0	0	0
Barhl2	1	0	0	0	0	0	0	0	0	0	0	0	0
Atoh1	1	0	0	0	0	0	0	0	0	0	0	0	0
Foxd3	0	1	0	0	0	0	0	1	0	0	0	0	0
Lhx1	0	1	0	1	0	1	1	1	0	1	0	0	0
Lhx5	0	1	0	1	0	1	1	1	0	1	0	0	0
Isl1	0	0	1	0	0	0	0	0	0	0	1	0	0
Tlx3	0	0	1	0	1	0	0	0	0	0	0	0	0
Prrxl1	0	0	1	0	1	0	0	0	0	0	0	0	0
Otp	0	0	1	0	0	0	0	1	0	0	0	0	0
Pax8	0	0	0	1	0	0	0	0	0	0	0	0	0
Lbx1	0	0	0	1	1	1	0	0	0	0	0	0	0
Pax2	0	0	0	1	0	1	0	1	0	0	0	0	0
Gbx1	0	0	0	1	0	0	0	0	0	0	0	0	0
Bhlhe22	0	0	0	1	0	1	0	1	1	1	0	0	0
Ptf1a	0	0	0	1	0	0	0	0	0	0	0	0	0
Dmrt3	0	0	0	0	0	1	0	0	0	0	0	0	0
Wt1	0	0	0	0	0	1	0	0	0	0	0	0	0
Evx1	0	0	0	0	0	0	1	0	0	0	0	0	0
Evx2	0	0	0	0	0	0	1	0	0	0	0	0	0
Pitx2	0	0	0	0	0	0	1	0	0	0	0	0	0
En1	0	0	0	0	0	0	0	1	0	0	0	0	0
Lhx3	0	0	0	0	0	0	0	0	1	0	1	0	0
Vsx2	0	0	0	0	0	0	0	0	1	0	0	0	0
Sox14	0	0	0	0	0	0	0	0	1	0	0	0	0
Sox21	0	0	0	0	0	0	0	0	1	0	0	0	0
Vsx1	0	0	0	0	0	0	0	0	1	1	0	0	0
Tal1	0	0	0	0	0	0	0	0	0	1	0	0	0
Gata2	0	0	0	0	0	0	0	0	0	1	0	0	0
Gata3	0	0	0	0	0	0	0	0	0	1	0	0	0
Isl2	0	0	0	0	0	0	0	0	0	0	1	0	0
Mnx1	0	0	0	0	0	0	0	0	0	0	1	0	0
Slc10a4	0	0	0	0	0	0	0	0	0	0	1	0	0
Slc18a3	0	0	0	0	0	0	0	0	1	0	1	0	0
Aldh1a2	0	0	0	0	0	0	0	0	0	0	1	0	0
Arhgap36	0	0	0	0	0	0	0	0	0	0	1	0	0
Sim1	0	0	0	0	0	0	0	0	0	0	0	1	0
Gad1	0	0	0	1	0	0	0	1	0	1	0	0	0
Gad2	0	0	0	1	1	1	0	1	0	1	0	0	0
Slc6a5	0	0	0	1	0	0	0	1	0	1	0	0	0
Slc32a1	0	0	0	1	0	0	0	1	0	1	0	0	0
Slc5a7	0	0	0	0	0	0	0	0	0	0	1	0	0
Chat	0	0	0	0	0	0	0	0	0	0	1	0	0
Slc17a6	1	1	1	0	1	0	1	0	1	0	0	1	0
Prph	0	0	1	0	0	0	0	0	0	0	1	0	0
S100b	0	0	0	0	0	0	0	0	0	0	0	0	1
Sox9	0	0	0	0	0	0	0	0	0	0	0	0	1
Pax6	0	0	0	0	0	0	0	0	0	0	0	0	1
MKI67	0	0	0	0	0	0	0	0	0	0	0	0	1
REST	0	0	0	0	0	0	0	0	0	0	0	0	1
